# Supplementary material for: Using network science to examine audio-visual speech perception with a multi-layer graph
Source: PLoS One. 2024 Mar 29;19(3):e0300926. doi: 10.1371/journal.pone.0300926 (PMC10980250; doi:10.1371/journal.pone.0300926)
Supplement: S1 Data — (CSV) [file pone.0300926.s002.csv]

Easy/Hard	Ortho	Phono/Klatt	Viseme	Mean-AV	Mean-A	Mean-V	SIM1	SIM2	SIM3	SIM4AVnet	SIM4Vnet	Viseme-degree	Easy/Hard	Ortho	Phono/Klatt	Viseme	Error	Error-Viz
EASY	balm	bam	bab	89.205	55.795	0	1.595560921	1.275319636	0.320241286	1.221303572	1.341521816	13	EASY	balm	bam	bab	bulb	belb
HARD	mall	mcl	ban	98.182	99	10.793	1.445032483	1.145837946	0.299194536	1.128692891	1.328653935	14	HARD	mall	mcl	ban	ball	ban
HARD	pawn	pcn	ban	93.455	96.071	7	1.440119598	1.178764494	0.261355104	1.128692891	1.328653935	14	HARD	pawn	pcn	ban	ball	ban
HARD	bum	b^m	beb	98.182	94	5.556	1.390767107	1.214281999	0.176485108	1.032756557	1.224851209	17	HARD	bum	b^m	beb	pop	bab
HARD	pup	p^p	beb	99.091	97.091	2	1.366366724	1.146750173	0.219616552	1.032756557	1.224851209	17	HARD	pup	p^p	beb	pop	bab
EASY	page	peJ	beC	100	100	24.857	1.246610029	1.145528662	0.101081367	1.105382364	1.224629456	18	EASY	page	peJ	beC	match	beC
HARD	pad	p@d	beC	99.091	99	5.857	1.240259594	1.102238061	0.138021533	1.105382364	1.224629456	18	HARD	pad	p@d	beC	bad	beC
EASY	peace	pis	bes	99.091	98.889	25.429	1.300785736	1.157189625	0.143596111	1.040629623	1.201349417	17	EASY	peace	pis	bes	beast	bess
HARD	mat	m@t	bes	100	96.778	5	1.236382584	1.075285863	0.161096721	1.040629623	1.201349417	17	HARD	mat	m@t	bes	bath	beT
HARD	pat	p@t	bes	100	98.167	4.714	1.260784464	1.103984931	0.156799533	1.040629623	1.201349417	17	HARD	pat	p@t	bes	pass	bes
HARD	pet	pEt	bes	100	99.167	0.714	1.295869779	1.149658155	0.146211625	1.040629623	1.201349417	17	HARD	pet	pEt	bes	bat	bes
EASY	path	p@T	beT	99	100	15.143	1.36055171	1.103600261	0.256951449	1.135546987	1.304538361	15	EASY	path	p@T	beT	bath	beT
EASY	move	muv	bof	100	98.75	69.523	1.407091431	1.120995533	0.286095898	1.157273172	1.236946784	14	EASY	move	muv	bof	poof	bof
EASY	pool	pul	bon	95.273	91.869	28	1.315641889	1.107180537	0.208461352	1.071231507	1.216840301	16	EASY	pool	pul	bon	pull	bon
EASY	pull	pUl	bon	94.545	91.414	19.366	1.453497463	1.217574733	0.235922731	1.071231507	1.216840301	16	EASY	pull	pUl	bon	pool	bon
EASY	mouth	mWT	bWT	99.091	99	77.286	2.26756467	1.629851334	0.637713336	1.446346997	1.599710975	7	EASY	mouth	mWT	bWT	both	boT
EASY	dog	dcg	Cak	100	99	17	1.457900391	1.239457628	0.218442763	1.210963257	1.353944015	15	EASY	dog	dcg	Cak	thought	Tas
EASY	deep	dip	Ceb	100	99	10.714	1.246111589	1.09164288	0.154468709	1.147074497	1.242486822	17	EASY	deep	dip	Ceb	sleep	sneb
HARD	dame	dem	Ceb	97.273	90.98	0	1.334551083	1.14556362	0.188987463	1.147074497	1.242486822	17	HARD	dame	dem	Ceb	tape	seb
EASY	chief	Cif	Cef	100	99	38.143	1.596776211	1.332017141	0.26475907	1.267717172	1.258258152	16	EASY	chief	Cif	Cef	self	senf
EASY	check	CEk	Cek	99.091	100	10.857	1.365584767	1.185266478	0.180318289	1.051892865	1.22333403	17	EASY	check	CEk	Cek	change	CenC
EASY	chain	Cen	Cen	100	100	18	1.267635357	1.124923957	0.1427114	1.059827739	1.225152372	17	EASY	chain	Cen	Cen	shed	CeC
HARD	den	dEn	Cen	98	96.273	0	1.417907867	1.255844657	0.16206321	1.059827739	1.225152372	17	HARD	den	dEn	Cen	death	CeT
HARD	cheer	CIr	Cer	95.182	98	17	1.405771372	1.135975358	0.269796014	1.025492842	1.238286489	16	HARD	cheer	CIr	Cer	cheat	Ces
HARD	chat	C@t	Ces	98.091	100	8.857	1.212498382	1.063331415	0.149166967	1.095990494	1.238922422	17	HARD	chat	C@t	Ces	chase	Ces
EASY	death	dET	CeT	100	97.167	35.714	1.462917757	1.188739554	0.274178203	1.145498144	1.232226323	12	EASY	death	dET	CeT	teeth	seT
HARD	doom	dum	Cob	95.364	95.091	2	1.516037981	1.269845842	0.246192139	1.131050057	1.275867222	16	HARD	doom	dum	Cob	soup	sob
HARD	chore	Cor	Cor	98.182	99	13.143	1.445874293	1.159938114	0.285936179	1.158161928	1.27368468	15	HARD	chore	Cor	Cor	shore	Cor
HARD	fade	fed	feC	100	93.98	4.714	1.431982623	1.186190028	0.245792595	1.154131102	1.298570298	18	HARD	fade	fed	feC	feel	fen
EASY	fig	fIg	fek	98.091	97.889	3	1.432536183	1.222468445	0.210067738	1.092173303	1.278011488	18	EASY	fig	fIg	fek	feet	fes
HARD	fin	fIn	fen	90.404	73.653	3.333	1.396333963	1.198657444	0.197676519	1.09974842	1.307889757	19	HARD	fin	fIn	fen	feet	fes
EASY	faith	feT	feT	99.091	100	63.571	1.3547632	1.068378057	0.286385143	1.135896431	1.294013157	13	EASY	faith	feT	feT	fifth	feT
HARD	con	kan	kan	96.091	97.424	1	1.322833578	1.116936431	0.205897146	1.177065771	1.366515183	15	HARD	con	kan	kan	god	kaC
EASY	cause	kcz	kas	100	99	7.714	1.551268934	1.300919509	0.250349425	1.224717573	1.388794465	17	EASY	cause	kcz	kas	cost	kass
HARD	hum	h^m	keb	100	100	7	1.39419817	1.196045029	0.198153141	1.076119099	1.227179295	17	HARD	hum	h^m	keb	come	keb
EASY	hung	h^G	kek	100	100	4	1.45357949	1.250750733	0.202828756	1.055632529	1.209032171	17	EASY	hung	h^G	kek	car	kar
EASY	king	kIG	kek	100	100	1.714	1.32292844	1.183503184	0.139425255	1.055632529	1.209032171	17	EASY	king	kIG	kek	kid	keC
HARD	kin	kIn	ken	92.727	95.859	0.793	1.34905355	1.176406409	0.172647142	1.032091789	1.240087468	18	HARD	kin	kIn	ken	kid	keC
EASY	gas	g@s	kes	98.182	98.091	4.429	1.426730816	1.250715799	0.176015017	1.092624328	1.20911301	17	EASY	gas	g@s	kes	cat	kar
HARD	gut	g^t	kes	98.091	98.889	1	1.23236624	1.087305801	0.145060439	1.092624328	1.20911301	17	HARD	gut	g^t	kes	cut	kes
HARD	comb	kom	kob	98	97	18.714	1.354402411	1.12493086	0.229471551	1.116749118	1.240642694	16	HARD	comb	kom	kob	home	kob
EASY	curve	kRv	kof	98.091	99	16.429	1.636586005	1.369106698	0.267479307	1.230342215	1.269656921	15	EASY	curve	kRv	kof	give	kef
EASY	girl	gRl	kon	100	100	14.968	1.369822251	1.155301998	0.214520253	1.11536396	1.251028642	17	EASY	girl	gRl	kon	cool	kon
HARD	goat	got	kos	100	100	13.429	1.307322218	1.135334832	0.171987386	1.109650722	1.236998645	17	HARD	goat	got	kos	coat	kos
HARD	knob	nab	nab	100	98.889	20.635	1.734127044	1.322840115	0.411286929	1.12449798	1.280526174	11	HARD	knob	nab	nab	thumb	Teb
EASY	long	lcG	nak	98.091	95.182	37	1.699754782	1.408266772	0.291488011	1.176041911	1.334154228	14	EASY	long	lcG	nak	dog	Cak
HARD	lame	lem	neb	99.091	93.091	9.429	1.338742079	1.126006267	0.212735812	1.059567999	1.228693443	16	HARD	lame	lem	neb	lamp	nebb
HARD	lad	l@d	neC	97.091	97.258	6.143	1.37469034	1.140993376	0.233696963	1.073018968	1.23502051	17	HARD	lad	l@d	neC	light	nes
EASY	league	lig	nek	97.879	98.889	0	1.334142027	1.137406998	0.196735029	1.024798722	1.207190821	16	EASY	league	lig	nek	lead	neC
EASY	leg	lEg	nek	99.091	97.056	2	1.425698828	1.24265966	0.183039168	1.024798722	1.207190821	16	EASY	leg	lEg	nek	lake	nek
EASY	neck	nEk	nek	100	100	11.143	1.26178611	1.102259897	0.159526212	1.024798722	1.207190821	16	EASY	neck	nEk	nek	light	nes
HARD	lace	les	nes	98.182	98.091	3.54	1.329089254	1.138717379	0.190371875	1.02123931	1.207661145	16	HARD	lace	les	nes	late	nes
HARD	lice	lYs	nes	100	99.091	7	1.40566861	1.190488904	0.215179706	1.02123931	1.207661145	16	HARD	lice	lYs	nes	light	nes
EASY	learn	lRn	non	100	100	9.429	1.483480576	1.237097141	0.246383436	1.132936723	1.294884893	18	EASY	learn	lRn	non	look	nok
HARD	rhyme	rYm	reb	93.636	90.505	11.904	1.461581507	1.226492109	0.235089399	1.034739988	1.256149587	17	HARD	rhyme	rYm	reb	wrap	reb
HARD	rim	rIm	reb	100	96.543	6.667	1.340777174	1.098488568	0.242288606	1.034739988	1.256149587	17	HARD	rim	rIm	reb	wimp	web
EASY	reach	riC	reC	99.091	100	24.571	1.360645445	1.153719478	0.206925967	1.049647304	1.230340656	17	EASY	reach	riC	reC	witch	weC
EASY	rough	r^f	ref	99.091	98	44.842	1.445295455	1.191582171	0.253713284	1.054708647	1.264809048	16	EASY	rough	r^f	ref	wife	wef
EASY	reel	ril	ren	97.182	99	13.857	1.357774561	1.14336231	0.214412251	0.993537841	1.226793758	16	EASY	reel	ril	ren	win	wen
HARD	rat	r@t	res	99.091	100	24.54	1.29064921	1.075689154	0.214960056	1.020041406	1.250173848	17	HARD	rat	r@t	res	race	res
HARD	rut	r^t	res	98.091	100	1	1.299985538	1.089414181	0.210571358	1.020041406	1.250173848	17	HARD	rut	r^t	res	what	was
EASY	roof	ruf	rof	98.091	96.889	63.143	1.640032145	1.3582042	0.281827945	1.179811736	1.285330099	14	EASY	roof	ruf	rof	move	bof
HARD	sane	sen	sen	97.879	96.667	0	1.2968255	1.112522349	0.184303151	1.034812195	1.237793257	18	HARD	sane	sen	sen	take	sek
HARD	sill	sIl	sen	85.364	81.889	6.714	1.231096744	1.059964717	0.171132027	1.034812195	1.237793257	18	HARD	sill	sIl	sen	see	se
HARD	tan	t@n	sen	98.889	96.768	3.333	1.3047288	1.138787719	0.165941081	1.034812195	1.237793257	18	HARD	tan	t@n	sen	stand	ssenC
EASY	size	sYz	ses	99.091	99	2.714	1.401569575	1.206695759	0.194873816	1.015131079	1.185725494	16	EASY	size	sYz	ses	sock	sak
EASY	teeth	tiT	seT	98	99	35.286	1.923899142	1.539068207	0.384830935	1.165813467	1.28815719	14	EASY	teeth	tiT	seT	leaf	nef
EASY	serve	sRv	sof	99	99.167	9.714	2.010867448	1.631734614	0.379132834	1.250407565	1.241330253	14	EASY	serve	sRv	sof	surf	sof
HARD	soak	sok	sok	97.778	97.778	2.222	1.386028879	1.144061901	0.241966978	1.067856805	1.227817107	16	HARD	soak	sok	sok	choke	Cok
EASY	soil	sOl	son	99.091	99	1.714	1.338568693	1.131221569	0.207347124	1.103826005	1.248502965	17	EASY	soil	sOl	son	toy	so
EASY	wash	wcS	waC	100	100	27.301	1.863117363	1.434695693	0.42842167	1.332343218	1.278824398	11	EASY	wash	wcS	waC	watch	waC
EASY	watch	wcC	waC	99.091	100	62.286	1.819958741	1.394670117	0.425288623	1.332343218	1.278824398	11	EASY	watch	wcC	waC	wash	waC
HARD	wade	wed	weC	97.182	99	1.714	1.493415333	1.213625661	0.279789672	1.074747619	1.219650832	16	HARD	wade	wed	weC	wait	wes
HARD	wick	wIk	wek	100	100	1.429	1.454516048	1.154948252	0.299567796	1.032870711	1.223622048	16	HARD	wick	wIk	wek	win	wen
HARD	wail	wel	wen	99.091	98	4.429	1.35469506	1.139904749	0.214790311	1.018701677	1.227311295	16	HARD	wail	wel	wen	when	wen
EASY	work	wRk	wok	99	99.167	37.429	1.536853216	1.255534309	0.281318907	1.145472556	1.260231015	16	EASY	work	wRk	wok	wood	woC
